# Supplementary material for: Biochemical Diversity, Pathogenicity and Phylogenetic Analysis of Pseudomonas viridiflava from Bean and Weeds in Northern Spain
Source: Microorganisms. 2022 Jul 29;10(8):1542. doi: 10.3390/microorganisms10081542 (PMC9412563; doi:10.3390/microorganisms10081542)
Supplement: Supplementary file 1 [file microorganisms-10-01542-s001.zip]

Archive with 2 entries (2 files):
- microorganisms-1826920-Supplementary-TableS1-2.pdf
- microorganisms-1826920-Supplementary-TableS3.xlsx
