# Supplementary material for: Biochemical Diversity, Pathogenicity and Phylogenetic Analysis of Pseudomonas viridiflava from Bean and Weeds in Northern Spain
Source: Microorganisms. 2022 Jul 29;10(8):1542. doi: 10.3390/microorganisms10081542 (PMC9412563; doi:10.3390/microorganisms10081542)
Supplement: Supplementary file 1 [file microorganisms-10-01542-s001.zip › microorganisms-1826920-Supplementary-TableS3.xlsx]

## Sheet: MatrixOutput
Table S3. Estimates of Evolutionary Divergence between Sequences
Strain	LPPA574	LPPA 593	LPPA 806	LPPA 811	LPPA 813	LPPA 814	LPPA 820	LPPA 824	LPPA 842	LPPA 846	LPPA 888	LPPA 894	LPPA 934	LPPA 937	LPPA 941	LPPA 1598	LPPA 1600	LPPA 1604	LPPA 1679	LPPA 511	LPPA 513	LPPA 599	LPPA 827	LPPA 896	LPPA 897	LPPA 1385	LPPA 1391	LPPA 1393	LPPA 1420	LPPA 1421	LPPA 1432	LPPA 1446	LPPA 1451	LPPA 1452	LPPA 1454	LPPA 1467	LPPA 1666	LPPA 1674	LPPA 1682	DSM 6694T
LPPA 574
LPPA 593	0.0260427
LPPA 806	0.018327	0.0294777
LPPA 811	0.0145225	0.0264434	0.00699571
LPPA 813	0.0222061	0.0247642	0.0273802	0.0260931
LPPA 814	0.0256501	0.0120258	0.0273588	0.0269299	0.0261151
LPPA 820	0.0187422	0.0264434	0.0162297	0.0141116	0.0269728	0.0217335
LPPA 824	0.0116073	0.0295369	0.0124313	0.00949993	0.0256645	0.0265227	0.017909
LPPA 842	0.0226052	0.0149483	0.0277871	0.0239053	0.0166774	0.0183892	0.0239053	0.0260719
LPPA 846	0.0260939	0.0124218	0.0282448	0.026067	0.0230757	0.0222405	0.0282342	0.0291639	0.0252111
LPPA 888	0.0145225	0.0264434	0.00616904	0.00163788	0.0260931	0.0260727	0.0132736	0.00866871	0.0239053	0.026067
LPPA 894	0.0145141	0.0264277	0.00616552	0.000817996	0.0260776	0.0260573	0.0132659	0.00866374	0.0238912	0.0260516	0.000817996
LPPA 934	0.0260427	0	0.0294777	0.0264434	0.0247642	0.0120258	0.0264434	0.0295369	0.0149483	0.0124218	0.0264434	0.0264277
LPPA 937	0.0208523	0.016606	0.0251507	0.0204487	0.0170895	0.0170764	0.0221443	0.0242979	0.00824577	0.0251758	0.021296	0.0204368	0.016606
LPPA 941	0.0260427	0	0.0294777	0.0264434	0.0247642	0.0120258	0.0264434	0.0295369	0.0149483	0.0124218	0.0264434	0.0264277	0	0.016606
LPPA 1598	0.024304	0.00990484	0.0277819	0.0247542	0.0162397	0.0179626	0.0247542	0.026924	0.00659141	0.0208922	0.0247542	0.0247396	0.00990484	0.00740965	0.00990484
LPPA 1600	0.0238638	0.00948389	0.0273366	0.0243131	0.0158094	0.0175293	0.0243131	0.0264797	0.00617409	0.0204563	0.0243131	0.0242987	0.00948389	0.00699194	0.00948389	0.000408878
LPPA 1604	0.0187387	0.0264269	0.014522	0.00991412	0.0252111	0.0260565	0.00825199	0.0153732	0.0221614	0.0273579	0.00908256	0.00907735	0.0264269	0.0195675	0.0264269	0.0230071	0.0225688
LPPA 1679	0.0277941	0.0107637	0.0295073	0.0290771	0.0273811	0.00286781	0.0238586	0.0286705	0.0205095	0.0209459	0.0282174	0.0282007	0.0107637	0.0174841	0.0107637	0.0183711	0.0179377	0.0281998
LPPA 511	0.0094856	0.0247204	0.0221347	0.0183056	0.0226136	0.0286876	0.0234461	0.0153793	0.0221621	0.0230621	0.0183056	0.0182949	0.0247204	0.0238298	0.0247204	0.0221402	0.0217033	0.0208593	0.030843
LPPA 513	0.0115981	0.0304354	0.0213666	0.0209414	0.0205012	0.0204854	0.0170995	0.0145763	0.0265318	0.0252315	0.0200917	0.0200799	0.0304354	0.0251805	0.0304354	0.027815	0.0273691	0.0188156	0.0226094	0.0145447
LPPA 599	0.0230807	0.0128601	0.0247635	0.0234833	0.0183276	0.016681	0.0252111	0.0265584	0.0235023	0.00868553	0.0234833	0.0234694	0.0128601	0.0247488	0.0128601	0.0204847	0.0200489	0.0251954	0.0154039	0.0234884	0.0222233
LPPA 827	0.024357	0.0141034	0.0268971	0.0256134	0.0179024	0.0179305	0.0273477	0.0287038	0.0239246	0.00743091	0.0256134	0.0255982	0.0141034	0.0243176	0.0141034	0.0226045	0.0221662	0.0273306	0.0166513	0.0247642	0.0243516	0.00286832
LPPA 896	0.0179305	0.0282634	0.0196563	0.0192324	0.0158128	0.0166422	0.0166683	0.017941	0.0183852	0.026565	0.0183852	0.0183744	0.0282634	0.0187757	0.0282634	0.0196685	0.019233	0.0192288	0.0187503	0.0209174	0.012848	0.0192217	0.0213389
LPPA 897	0.0153798	0.0234469	0.0213329	0.0175007	0.0153888	0.0261143	0.0192211	0.0196363	0.0124415	0.0200415	0.0175007	0.0174905	0.0234469	0.0162079	0.0234469	0.0149538	0.0145256	0.0174975	0.0282626	0.0153554	0.0196521	0.0196412	0.0200613	0.00993731
LPPA 1385	0.0213554	0.0204727	0.0248175	0.0222274	0.0145594	0.0274463	0.0226719	0.0243896	0.0137083	0.01242	0.0222274	0.0222143	0.0204727	0.0179195	0.0204727	0.0120207	0.011596	0.0209297	0.029602	0.0200489	0.0209258	0.0162586	0.0175218	0.015428	0.008669
LPPA 1391	0.0243229	0.0200694	0.0260776	0.0256493	0.0179482	0.00866091	0.0204652	0.0243373	0.0103544	0.030466	0.0247936	0.0247789	0.0200694	0.0107532	0.0200694	0.0116144	0.0111898	0.0230435	0.00990696	0.0273477	0.0191797	0.0239343	0.0260679	0.00865906	0.0179476	0.0192472
LPPA 1393	0.0239485	0.0205215	0.0247982	0.0243706	0.0260939	0.0115872	0.0209097	0.0248183	0.028739	0.0162841	0.0235162	0.0235023	0.0205215	0.0282342	0.0205215	0.0291648	0.0287164	0.0252307	0.0111701	0.0278376	0.0187907	0.00910049	0.0103406	0.0141095	0.0235257	0.0231354	0.0187647
LPPA 1420	0.0251868	0.0209265	0.0269458	0.0265169	0.0188017	0.00949511	0.0213217	0.0252017	0.0103503	0.031344	0.0256597	0.0256445	0.0209265	0.0107575	0.0209265	0.011619	0.0111943	0.0239053	0.00991087	0.0282174	0.0200335	0.024799	0.0269358	0.00949308	0.0188011	0.0201041	0.000817852	0.0196182
LPPA 1421	0.0212914	0.0289835	0.014511	0.01493	0.0260565	0.0251609	0.0115847	0.0204638	0.0238808	0.0273468	0.0140922	0.014084	0.0289835	0.0221217	0.0289835	0.0264368	0.025994	0.00740384	0.0272982	0.0234222	0.0196557	0.0251554	0.0264318	0.0200688	0.0192015	0.023075	0.023886	0.0243365	0.0247488
LPPA 1432	0.0141034	0.0268929	0.00825347	0.00617388	0.0265434	0.0221759	0.00866247	0.00991233	0.0243516	0.0273751	0.00534753	0.00534448	0.0268929	0.022587	0.0268929	0.0252017	0.0247596	0.013695	0.024304	0.0195867	0.0170858	0.0239291	0.0260622	0.0145514	0.0179371	0.0226719	0.0209058	0.0196376	0.0217638	0.0170622
LPPA 1446	0.0222102	0.0226902	0.0308916	0.0304593	0.0257006	0.0103466	0.0252111	0.0256902	0.0213885	0.0331713	0.0295955	0.0295778	0.0226902	0.020909	0.0226902	0.0218103	0.0213719	0.0278202	0.0124442	0.025226	0.0170827	0.0265858	0.0287335	0.0196218	0.0291639	0.0305083	0.0107532	0.017941	0.0115918	0.0286687	0.0256597
LPPA 1451	0.0136766	0.0264277	0.00699171	0.000817996	0.0252213	0.0260573	0.0141034	0.00949447	0.0230392	0.0251962	0.00163696	0.000817534	0.0264277	0.019591	0.0264277	0.0238868	0.0234469	0.00990842	0.0282007	0.017453	0.0200799	0.0226178	0.0247442	0.0183744	0.0166477	0.0213633	0.0247789	0.0235023	0.0256445	0.014084	0.00617035	0.0295778
LPPA 1452	0.0260427	0	0.0294777	0.0264434	0.0247642	0.0120258	0.0264434	0.0295369	0.0149483	0.0124218	0.0264434	0.0264277	0	0.016606	0	0.00990484	0.00948389	0.0264269	0.0107637	0.0247204	0.0304354	0.0128601	0.0141034	0.0282634	0.0234469	0.0204727	0.0200694	0.0205215	0.0209265	0.0289835	0.0268929	0.0226902	0.0264277
LPPA 1454	0.0260427	0	0.0294777	0.0264434	0.0247642	0.0120258	0.0264434	0.0295369	0.0149483	0.0124218	0.0264434	0.0264277	0	0.016606	0	0.00990484	0.00948389	0.0264269	0.0107637	0.0247204	0.0304354	0.0128601	0.0141034	0.0282634	0.0234469	0.0204727	0.0200694	0.0205215	0.0209265	0.0289835	0.0268929	0.0226902	0.0264277	0
LPPA 1467	0.017935	0.0282016	0.0213507	0.0166713	0.0124321	0.0287173	0.0192217	0.0179377	0.0187832	0.0264855	0.0175153	0.0166616	0.0282016	0.0145288	0.0282016	0.019626	0.0191915	0.0166549	0.0299867	0.0209058	0.0205343	0.0226227	0.0247496	0.0149836	0.013274	0.0158157	0.0205057	0.0252371	0.021364	0.0217631	0.0187983	0.0291887	0.0158191	0.0282016	0.0282016
LPPA 1666	0.0226452	0.0226086	0.0248028	0.0235205	0.0103425	0.0239485	0.0248229	0.0256894	0.0162521	0.0124272	0.0235205	0.0235066	0.0226086	0.0158089	0.0226086	0.0141223	0.013695	0.0230707	0.0252111	0.0230528	0.0191797	0.0120137	0.0115939	0.0137197	0.0116077	0.00576181	0.0175218	0.0205215	0.0183744	0.0239142	0.0239671	0.0278429	0.0226536	0.0226086	0.0226086	0.0170895
LPPA 1674	0.0238638	0.00948389	0.0273366	0.0243131	0.0158094	0.0175293	0.0243131	0.0264797	0.00617409	0.0204563	0.0243131	0.0242987	0.00948389	0.00699194	0.00948389	0.000408878	0	0.0225688	0.0179377	0.0217033	0.0273691	0.0200489	0.0221662	0.019233	0.0145256	0.011596	0.0111898	0.0287164	0.0111943	0.025994	0.0247596	0.0213719	0.0234469	0.00948389	0.00948389	0.0191915	0.013695
LPPA 1682	0.0208684	0.0166126	0.0166151	0.0103265	0.0239485	0.0162273	0.0153554	0.0191791	0.0132712	0.0268971	0.0111592	0.0103206	0.0166126	0.00990484	0.0166126	0.0141064	0.0136796	0.0111525	0.0183349	0.0229978	0.023492	0.0247588	0.026892	0.0230714	0.021321	0.0230571	0.0149684	0.0256493	0.0158157	0.0153343	0.0157876	0.01966	0.00948934	0.0166126	0.0166126	0.0179344	0.0243509	0.0136796
DSM 6694T	0.00825375	0.0239061	0.0226212	0.0187785	0.0209466	0.0265808	0.0222054	0.0158428	0.0187866	0.0239529	0.0187785	0.0187675	0.0239061	0.0225912	0.0239061	0.0213256	0.020889	0.0200446	0.0287335	0.00658483	0.014147	0.0218191	0.0218151	0.0188272	0.0111765	0.0192324	0.0252465	0.0257312	0.0252363	0.0217576	0.0192169	0.023126	0.0179227	0.0239061	0.0239061	0.0196649	0.0213845	0.020889	0.0226086
The number of base substitutions per site from between sequences are shown. Analyses were conducted using the Maximum Composite Likelihood model. This analysis involved 40 nucleotide sequences. There were a total of 2,451 positions in the final dataset.

## Sheet: Caption
Table. Estimates of Evolutionary Divergence between Sequences
The number of base substitutions per site from between sequences are shown. Analyses were conducted using the Maximum Composite Likelihood model [1]. This analysis involved 40 nucleotide sequences. Codon positions included were 1st+2nd+3rd+Noncoding. All ambiguous positions were removed for each sequence pair (pairwise deletion option). There were a total of 2451 positions in the final dataset. E…
1. Tamura K., Nei M., and Kumar S. (2004). Prospects for inferring very large phylogenies by using the neighbor-joining method. Proceedings of the National Academy of Sciences (USA) 101:11030-11035.
2. Tamura K., Stecher G., and Kumar S. (2021). MEGA 11: Molecular Evolutionary Genetics Analysis Version 11. Molecular Biology and Evolution https://doi.org/10.1093/molbev/msab120.
Disclaimer: Although utmost care has been taken to ensure the correctness of the caption, the caption text is provided "as is" without any warranty of any kind. Authors advise the user to carefully check the caption prior to its use for any purpose and report any errors or problems to the authors immediately (www.megasoftware.net). In no event shall the authors and their employers be liable for a…
